# Supplementary material for: The Antioxidant Carrichtera annua DC. Ethanolic Extract Counteracts Cisplatin Triggered Hepatic and Renal Toxicities
Source: Antioxidants (Basel). 2021 May 21;10(6):825. doi: 10.3390/antiox10060825 (PMC8224350; doi:10.3390/antiox10060825)
Supplement: Supplementary file 1 [file antioxidants-10-00825-s001.zip]

Archive with 1 entries (1 files):
- antioxidants-1198017-supplementary.pdf
